# Supplementary material for: A Diet Containing Rutin Ameliorates Brain Intracellular Redox Homeostasis in a Mouse Model of Alzheimer’s Disease
Source: Int J Mol Sci. 2023 Mar 2;24(5):4863. doi: 10.3390/ijms24054863 (PMC10003355; doi:10.3390/ijms24054863)
Supplement: Supplementary file 1 [file ijms-24-04863-s001.zip]

Archive with 1 entries (1 files):
- ijms-2205529-supplementary.pdf
